# Supplementary material for: The Expression Levels of Heat Shock Protein 90 (HSP90) in Galleria mellonella Following Infection with the Entomopathogenic Nematode Steinernema carpocapsae and Its Symbiotic Bacteria Xenorhabdus nematophila
Source: Insects. 2025 Feb 12;16(2):201. doi: 10.3390/insects16020201 (PMC11856864; doi:10.3390/insects16020201)
Supplement: Supplementary file 1 [file insects-16-00201-s001.zip]

Archive with 1 entries (1 files):
- insects-3410219-supplementary.pdf
